# Supplementary material for: The Positive Effect of Negative Stimuli: Exposure to Negative Emotional Stimuli Improves Mood in Individuals with Major Depressive Disorder
Source: J Clin Med. 2025 Sep 2;14(17):6189. doi: 10.3390/jcm14176189 (PMC12429692; doi:10.3390/jcm14176189)
Supplement: Supplementary file 1 [file jcm-14-06189-s001.zip]

Archive with 1 entries (1 files):
- jcm-3807501-supplementary.pdf
